# Supplementary material for: Analyses of Clinical and Biological Data for French and Belgian Immunocompetent Patients Infected With Hepatitis E Virus Genotypes 4 and 3
Source: Front Microbiol. 2021 Apr 14;12:645020. doi: 10.3389/fmicb.2021.645020 (PMC8079808; doi:10.3389/fmicb.2021.645020)
Supplement: Supplementary file 1 [file Table_1.XLSX]

## Sheet: Feuil1
Patient ID number	Genbank accession number	age	sex (1=male, 2=female)	Genotype 4 yes/no	HEV subtype	plasma HEV RNA (UI/ml)	ALT (UI/L)	AST (UI/L)	prothrombin level (%)	Total Bilirubin (µmol/L)	Underlying liver disease (cirrhosis, steatosis)	TP <50%	Hospitalization	Extra hepatic Manifestations (except neurological one)	asthenia	anorexia	fever > 38°	nausea	vomit	abdominal pain	icterus	colored urines	discolored stool	Pruritis	neurological manifestations	death
G4-pat1	MW655511	67	1	1	4b	753000	2238	2764	84	106.6	0	0	1	1	1	1	0	0	0	0	1	0	not reported	0	0	0
G4-pat2	MW655519	52	1	1	4b	11100	2617	443	50	181	1	1	1	0	0	1	0	0	0	1	1	not reported	not reported	0	0	0
G4-pat3	MW655499	57	2	1	4b	405000	2034	2029	67	67.2	0	0	1	0	0	0	0	1	0	1	0	1	0	0	0	0
G4-pat4	MW655505	62	2	1	4b	26700	1634	878	73	88.9	0	0	1	0	1	0	1	0	0	1	1	not reported	not reported	0	0	0
G4-pat5	MW655506	68	1	1	4b	34200	1186	2211	51	446	1	0	1	1	0	0	0	0	0	0	1	not reported	not reported	0	0	0
G4-pat6	MW655516	53	1	1	4b	6300000	1424	817	100	104.5	0	0	0	0	0	0	0	1	0	1	1	not reported	not reported	0	0	0
G4-pat7	MW655510	77	1	1	4b	2400000	1162	582	78	98.7	0	0	1	0	not reported	not reported	not reported	not reported	not reported	not reported	not reported	not reported	not reported	not reported	not reported	not reported
G4-pat8	MW655512	32	2	1	4b	2980000	3840	2001	43	77	0	1	1	0	1	0	0	0	0	0	0	0	0	0	0	0
G4-pat9	MW655514	78	1	1	4b	63800	1348	556	not tested	92.4	0	0	1	0	0	0	0	1	1	0	1	0	1	0	0	0
G4-pat10	MW655508	68	1	1	4b	135400	3726	1669	100	88.9	0	0	0	0	0	0	0	0	0	1	0	0	1	0	0	0
G4-pat11	MW655509	76	1	1	4b	3100000	1483	1191	66	230	0	0	1	0	1	0	1	0	0	1	1	1	1	0	0	0
G4-pat12	MW655500	38	2	1	4b	14300	2731	1637	100	37.6	0	0	1	0	0	0	0	1	0	1	0	0	0	1	0	0
G4-pat13	MW655516	61	1	1	4b	3360000	4169	2381	81	17	1	0	1	0	1	1	0	0	0	0	0	0	0	0	0	0
G4-pat14	MW655518	69	2	1	4b	1290000	1799	1181	100	93.9	0	0	1	0	0	0	0	0	0	0	1	0	0	0	0	0
G4-pat15	MW655504	52	2	1	4b	1370000	3034	2617	100	8.6	0	0	0	0	1	0	0	0	0	1	0	0	0	0	0	0
G4-pat16	MW655515	44	1	1	4b	1730000	5282	3746	not tested	112.9	0	0	1	0	1	1	0	1	1	1	0	0	0	0	0	0
G4-pat17	MW655513	55	1	1	4b	9000000	2067	1581	100	112.5	0	0	1	0	0	0	0	0	0	0	1	1	0	0	0	0
G4-pat18	MW655501	49	2	1	4b	1710000	2318	2489	100	77	0	0	1	0	not reported	not reported	not reported	not reported	not reported	not reported	not reported	not reported	not reported	not reported	not reported	not reported
G4-pat19	MW655503	70	1	1	4b	1760	1900	4418	19	436	1	1	1	1	1	1	0	0	0	1	1	1	not reported	0	0	1
G4-pat20	MW655507	40	1	1	4b	13860000	3957	1392	48	91	0	1	1	0	1	0	1	0	1	0	1	0	0	0	1	0
G4-pat21	MW655520	79	2	1	4b	1080000	1375	1360	55	202	0	0	1	0	1	1	0	0	0	0	1	not reported	not reported	1	0	0
G4-pat22	MW655521	57	1	1	4b	996000	3194	2483	94	128	0	0	1	not reported	not reported	not reported	not reported	not reported	not reported	not reported	not reported	not reported	not reported	not reported	not reported	0
G4-pat23	MW655496	58	1	1	4b	not tested	11768	6854	85	8.07	0	0	1	0	1	1	1	1	1	1	1	1	1	1	0	0
G4-pat24	MW655502	59	2	1	4b	238000	1197	379	100	7	0	0	0	0	1	0	0	0	0	1	0	0	0	0	1	0
G4-pat25	MW655497	66	1	1	4b	not tested	2304	1541	88	5.9	0	0	0	1	1	1	0	0	0	0	1	1	1	0	0	0
G4-pat26	MW655498	59	1	1	4b	18300	1237	300	70	59	1	0	1	0	1	1	1	0	0	1	1	1	1	0	0	1
G4-pat27	MW655522	83	1	1	4b	169000	1009	1378	76	171	0	0	1	0	0	0	0	0	0	0	1	not reported	not reported	1	0	0
G3-pat 1		66	1	0	3f	25500000	3432	4249	56	22	0	0	1	0	1	0	1	0	0	0	0	1	0	0	0	0
G3-pat 2		69	1	0	3f	882000	536	418	79	113.6	1	0	1	1	0	0	0	0	1	1	0	0	0	0	0	0
G3-pat 3		53	1	0	3f	632000	1806	482	82	74	0	0	1	not reported	1	1	0	1	1	1	1	1	0	0	0	0
G3-pat 4		50	1	0	3f	81100	3914	2569	74	83.6	0	0	1	0	1	0	0	0	0	1	1	0	0	0	0	0
G3-pat 5		56	2	0	3f	1570000	2172	2542	80	103	0	0	1	not reported	1	1	1	1	1	0	1	1	1	1	1	0
G3-pat 6		56	2	0	3f	178000	1108	218	100	11	0	0	0	not reported	1	0	1	0	0	0	0	0	0	1	0	0
G3-pat 7		71	1	0	3f	155000	1627	546	100	55.9	0	0	0	0	1	0	1	1	0	0	1	1	1	0	0	0
G3-pat 8		69	1	0	3f	91600	8900	11401	52	40.5	0	0	1	not reported	0	1	1	1	1	1	1	1	1	1	0	0
G3-pat 9		53	1	0	3c	82500	4639	677	111	39	0	0	1	not reported	1	0	0	1	0	0	1	1	1	1	0	0
G3-pat 10		53	1	0	3f	664000	2839	1470	80	131.6	0	0	1	not reported	1	0	0	0	1	0	1	1	1	0	0	0
G3-pat 11		76	1	0	3f	674000	1117	169	66	11.3	0	0	1	not reported	not reported	1	0	0	1	1	0	not reported	not reported	0	0	0
G3-pat 12		73	1	0	3l	1370000	950	811	100	16.5	0	0	1	not reported	1	1	0	0	0	0	0	1	0	0	1	0
G3-pat 13		31	2	0	3c	7140000	1519	695	96	56	0	0	1	not reported	1	1	0	1	1	0	0	1	1	1	1	0
G3-pat 14		33	2	0	3f	1290000	721	592	95	4.5	0	0	1	1	1	0	1	0	1	1	0	0	0	0	0	0
G3-pat 15		81	1	0	3c	679000	571	645	82	131	0	0	1	0	1	1	0	0	0	1	0	1	1	0	0	0
G3-pat 16		71	1	0	3f	1070000	7000	6860	22	261.6	0	1	1	1	1	1	0	0	1	1	1	not reported	not reported	0	0	0
G3-pat 17		70	1	0	3f	1530000	1629	767		221	1	0	1	0	1	1	0	1	1	1	1	1	1	1	0	0
G3-pat 18		73	1	0	3l	4800	123	29	95	11	0	0	1	0	1	0	0	0	0	0	1	1	0	0	0	0
G3-pat 19		41	2	0	3l	19900	1031	249	100	11	0	0	1	0	0	0	1	1	1	0	0	0	0	0	1	0
G3-pat 20		62	1	0	3f	1090000	1023	134	102	189	0	0	1	0	1	1	1	0	1	1	1	1	0	0	0	0
G3-pat 21		60	1	0	3f	231000	2599	1784	91	81.2	0	0	1	0	1	0	1	0	0	1	1	1	1	0	1	0
G3-pat 22		67	2	0	3f	361000	2580	2205	88	47	0	0	1	0	1	1	1	1	1	0	0	1	1	0	0	0
G3-pat 23		54	2	0	3f	5040000	3271	1439	90	20	0	0	0	0	0	1	1	0	0	1	0	0	0	0	0	0
G3-pat 24		52	2	0	3f	3160000	1402	1022	100	14.8	0	0	1	0	1	1	1	1	1	0	0	not reported	not reported	0	0	0
G3-pat 25		45	1	0	3f	390000	1971	1220	94	32	0	0	1	0	1	1	1	1	1	0	1	1	1	0	0	0
G3-pat 26		46	1	0	3f	53800	1688	315	100	37.5	0	0	0	0	1	0	1	0	0	0	1	1	0	1	0	0
G3-pat 27		56	1	0	3f	894000	2761	1978	100	133	0	0	0	0	1	0	0	0	0	0	0	0	0	0	0	0
G3-pat 28		56	1	0	3f	14600000	1614	1061	75	18	0	0	0	0	1	1	0	0	0	1	1	1	not reported	0	1	0
G3-pat 29		51	2	0	3f	835000	547	223	100	3.8	0	0	1	0	1	0	0	1	0	0	0	0	1	0	1	0
G3-pat 30		49	2	0	3f	146000000	37	38	86	4.3	0	0	1	0	1	1	0	1	1	0	1	1	0	0	0	0
G3-pat 31		70	1	0	3f	988000	1211	272	85	118	0	0	1	0	1	1	1	0	0	0	1	1	0	0	0	0
G3-pat 32		68	1	0	3f	1110	399	520	44	248.2	1	1	1	0	1	1	0	0	0	0	1	not reported	not reported	0	0	0
G3-pat 33		37	1	0	3f	2050000	2941	389	100	90	0	0	1	not reported	1	1	1	1	1	1	1	1	0	1	1	0
G3-pat 34		78	2	0	3f	37800	80	22	100	47	0	0	0	0	1	0	0	1	0	0	0	1	0	1	0	0
G3-pat 35		74	2	0	3c	15400000	470	170	91	11.2	0	0		0	0	0	0	0	1	0	0	0	0	0	0	0
G3-pat 36		59	1	0	3f	453000	3000	3000	94	235	0	0	1	0	1	0	0	0	0	0	1	1	1	1	0	0
G3-pat 37		56	1	0	3f	34300	484	42	100	56.5	0	0	1	1	1	1	0	1	1	1	0	0	0	0	0	0
G3-pat 38		60	2	0	3f	252000	6033	5405	42	70.5	0	1	1	0	1	1	1	1	0	0	1	0	0	0	0	0
G3-pat 39		81	1	0	3f	303000	1782	1224	94	14	1	0	1	0	1	1	0	0	0	0	0	0	0	0	0	0
G3-pat 40		84	1	0	3f	98600	861	213	100	110	0	0	1	not reported	1	1	0	0	0	0	1	1	1	0	0	0
G3-pat 41		59	1	0	3f	640000	2497	1670	86	52	0	0	0	0	1	0	0	0	0	0	0	1	1	0	0	0
G3-pat 42		59	1	0	3c	8880000	239	136	100	6	0	0	0	0	1	0	0	0	0	0	0	1	0	0	0	0
G3-pat 43		66	1	0	3f	115000	517	945	23	180.9	1	1	1	0	1	0	0	0	0	0	1	not reported	not reported	0	0	0
G3-pat 44		64	1	0	3f	366000	1167	564	91	35.1	1	0	0	0	1	1	0	1	1	0	0	0	0	0	0	0
G3-pat 45		60	2	0	3f	53800	1652	not reported	100	55	0	0	1	not reported	1	0	0	1	0	1	0	1	1	0	1	0
G3-pat 46		58	1	0	3f	98400	1917	669	84	28	0	0	0	0	1	0	0	0	0	0	0	1	1	1	0	0
G3-pat 47		58	1	0	3f	3590000	2252	384	93	38.3	0	0	1	0	1	1	1	1	1	0	0	1	0	1	0	0
G3-pat 48		63	2	0	3f	55200	not reported	not reported	95	not tested	0	0	0	not reported	1	1	0	1	0	0	0	1	1	1	0	0
G3-pat 49		66	2	0	3f	808000	not reported	not reported	not reported	not tested	0	0	0	0	1	1	1	0	0	0	1	1	1	1	0	0
G3-pat 50		79	1	0	3f	5770	168	not reported	not reported	not tested	0	0	0	1	0	0	0	0	0	0	0	0	0	0	1	0
G3-pat 51		65	2	0	3c	not tested	729	not reported	not reported	not tested	0	0	1	not reported	1	1	1	0	0	1	1	1	1	1	0	0
G3-pat 52		73	1	0	3c	247000	1011	not reported	not reported	not tested	0	0	1	0	1	1	1	0	0	0	1	1	1	1	0	0
G3-pat 53		40	2	0	3c	5720	3000	not reported	100	not tested	0	0	1	0	1	0	0	0	0	0	0	not reported	0	0	1	0
G3-pat 54		41	1	0	3c	230000	1370	not reported	100	not tested	0	0	0	0	1	1	0	0	0	0	1	1	1	1	0	0
